# Supplementary material for: Simultaneous determination of HCV genotype and NS5B resistance associated substitutions using dried serum spots from São Paulo state, Brazil
Source: Access Microbiol. 2022 Mar 2;4(3):000326. doi: 10.1099/acmi.0.000326 (PMC9175972; doi:10.1099/acmi.0.000326)
Supplement: Supplementary material 1 [file acmi-4-0326-s001.xlsx]

## Sheet: Suppl Table 1
Supplementary Table 1: Clinical information of the studied population
Sample	Viral Load (Ul/mL)	PCR DBS	LANL / Blastn NCBI	RAS	NS5B Reference	Institution/City		Age at the time of sampling	Gender	Probable Infection Rote	Co-infection (HIV, HBV)	Beginning of Treatment	Medication	Retreatment	Second Medication	Biopsy¹	Clinical Response
1	281959	POS	1b(96%)	I262V, S300T	EU781827	SAE	JALES	38	F	Ignored	-	Naive				F2/F3	-	Legends
2	935461	POS	3a(95%)	K304R, N307G, A335S	D17763	SAE	JALES	44	M	Sexual	HIV	Naive				-	-	Instituitions:		Cities:		Clinical Response:		Medication:
3	713209	POS	1b(96%)	A252V, I262V, S335A	EU781827	CADIP	FERPO	42	M	Ignored	-	2015-09-09	INF + RBV	2017-05-24	SFB + DCV	F2/F3	NR	SAE	Serviço de Atendimento Especializado	FERPO	Fernandópolis	NR	Non-Responders	PEGINF	Peginterferon
4	4831469	POS	1a(98%)	R300Q, D310G	H77	CADIP	FERPO	38	F	Ignored	-	-	-	-	-	F2/F3	-	HEC	Hospital Emílio Carlos	CATAN	Catanduva	ETR	End-of-Treatment Virological Responders	INF	Interferon
5	277962	POS	1a(97%)	-	H77	SAE	JALES	48	F	Sexual	-	Naive				F2/F3	-	AMHV	Ambulatório Municipal de Hepatites Virais	VOTUP	Votuporanga	SVR	Sustained Virological Response	RBV	Ribavirina
6	2788440	POS	3a(95%)	N307G, A335T	D17763	AMHV	SJRPR	56	F	Mani-Pedi	-	Naive				F2/F3	-	CADIP	Centro de Atendimento a Doenças Infecto Contagiosas e Parasitárias	SJRPR	São José do Rio Preto	ABD	Abandonment	SFB	Sofosbuvir
7	1477204	POS	1a(97%)	C335S	HQ850279	HEC	CATAN	48	F	Ignored	-	-	-	-	-	-	-			STSUL	Santa Fé do Sul			DCV	Daclatasvir
8	563520	POS	1a(97%)	R300Q, Q309R*, V329I	H77	HEC	CATAN	76	F	Blood Transf.	-	-	-	-	-	-	-			JALES				SMV	Simeprevir
9	481619	POS	1a(97%)	V251I, N273S, R300Q, Q309R*	H77	SAE	VOTUP	80	F	Blood Transf.	-	Naive				-	-
10	2973469	POS	1a(98%)	K254R, R300Q, Q309R*, C311Y	H77	AMHV	SJRPR	40	F	Glass Syringe	-	Naive				F2/F3	-
11	5301299	POS	1a(98%)	N291K, R300Q, Q309R*, S335N	H77	CADIP	FERPO	55	F	Ignored	-	-	-	-	-	F3 /F4	-
12	688201	POS	1a(99%)	K254R, R300Q, Q330R	H77	CADIP	FERPO	30	M	Ignored	HIV + HBV	2012-11-21	INF + RBV	2017-11-06	SFB + DCV	F1	NR
13	275985	POS	1b(97%)	A246V, R254K, S335N	EU781827	AMHV	SJRPR	52	M	Blood Transf.	-	2015-10-10	INF + RBV	-	-	F1/A1	-
14	5339278	POS	1b(97%)	-	EU781827	SAE	VOTUP	46	F	Parenteral	-	2017-06-22	SFB + DCV	-	-	F2/F3	-
15	962557	POS	3a(96%)	K304R, N307G, D327A	D17763	AMHV	SJRPR	51	M	Tattoo	-	ABD	-	-	-	-	-
16	1477204	POS	3a(97%)	K304R, N307G	D17763	SAE	VOTUP	58	F	Parenteral	-	2017-08-04	SFB + DCV + RBV	-	-	F2/F3	-
17	2316089	POS	3a(95%)	K304R, N307G	D17763	SAE	VOTUP	74	F	Hemodialysis	-	2017-06-22	SFB + DCV	-	-	F3/F4	-
18	11542707	POS	1a(98%)	R300Q	H77	CADIP	FERPO	38	M	Ignored	HIV + HBV	2007-08-01	INF + RBV	-	-	-	-
19	575718	POS	3a(95%)	K304R, N307G, D330S	D17763	SAE	JALES	43	M	Ignored	-	ABD	-	-	-	-	-
20	570663	POS	1a(96%)	Q309R*	H77	AMHV	SJRPR	46	M	Inhalable Drugs	-	Naive				Cirrhosis	-
21	841176	POS	1b(97%)	I262V, K307R	EU781827	AMHV	SJRPR	67	M	Cutting Material	-	2017-06-23	SFB + DCV + RBV	-	-	F3	-
22	1729132	POS	1a(97%)	R300Q, S326N	H77	AMHV	SJRPR	48	F	Surgery	-	2015-06-12	SFB + DCV + RBV	2017-08-16	SFB + SMV	F2/A1	NR
23	266308	POS	1b(97%)	-	EU781827	SAE	STSUL	63	M	Ignored	-	Naive				-	-
24	2345450	POS	1a(98%)	K254R, R300Q	H77	AMHV	SJRPR	45	M	Inject. Drugs	HIV	2017-09-09	SFB + DCV + RBV	-	-	-	-
25	3554424	POS	1a(99%)	-	H77	HEC	CATAN	51	M	Inject. Drugs	-	-	-	-	-	-	-
26	655482	POS	1b(97%)	-	EU781827	AMHV	SJRPR	46	M	Inject. Drugs	-	2016-12-01	SFB + DCV + RBV	ABD	-	Cirrhosis	-
27	547426	POS	1a(98%)	-	EU781827	HEC	CATAN	63	M	Ignored	-	-	-	-	-	-	-
28	384472	POS	1a(98%)	R300Q	H77	CADIP	FERPO	47	M	Ignored	-	-	-	-	-	F2/F3	-
29	163965	POS	1b(97%)	-	EU781827	HEC	CATAN	68	F	Ignored	-	-	-	-	-	-	-
30	11463009	POS	3a(97%)	Q273H, K304R, N307G	D17763	HEC	CATAN	32	F	Inject. Drugs	-	-	-	-	-	-	-
31	141762	POS	1a(98%)	K254R, R300Q, Q309R*, A327E	H77	SAE	SJRPR	44	M	Sexual	HIV	Naive				-	-
32	384472	POS	1a(97%)	R300Q, Q309R*, S335N	H77	CADIP	FERPO	46	F	Ignored	-	-	-	-	-	F2/F3	-
33	1840388	POS	1a(98%)	K254R, R300Q, Q309R	H77	CADIP	FERPO	43	F	Ignored	-	2017-08-18	SFB + DCV	-	-	F2/F3	-
34	118393	POS	1a(98%)	R300Q, Q309R*	H77	SAE	JALES	42	M	Sexual	-	Naive				F4	-
35	463563	POS	1b(95%)	R254K, V321I*, S335N	EU781827	SAE	JALES	56	M	Sexual	-	2014-06-30	INF + RBV	2017-07-20	SFB + DCV	A2/F0	NR
36	412055	POS	1b(98%)	I262V	EU781827	SAE	JALES	64	F	Ignored	-	2015-03-05	INF + RBV	07/09/2017	SFB + DCV	F2/F3	ETR
37	10920318	POS	1a(97%)	R300Q, Q309R*	H77	AMHV	SJRPR	54	M	Inhalable Drugs	HIV	ABD	-	-	-	F2/A1	-
38	1328875	POS	3a(97%)	N244D, K304R, N307G	D17763	HEC	CATAN	45	F	Surgery	-	-	-	-	-	-	-
39	271902	POS	3a(97%)	K304R, N307G	D17763	HEC	CATAN	66	F	Surgery	-	-	-	-	-	-	-
40	125141	POS	2c(94%)	K300R, V329A	D50409	HEC	CATAN	71	M	Inject. Medication	-	-	-	-	-	-	-
41	966202	POS	1a(97%)	K254R, R300Q, Q309R*, S335N	H77	HEC	CATAN	54	M	Ignored	-	-	-	-	-	-	-
42	6631071	POS	3a(95%)	N244D, K304R, N307G	D17763	HEC	CATAN	32	M	Sexual	-	-	-	-	-	-	-
43	1231359	POS	2a(99%)	R241Q, H250R, I309V	D00944	SAE	JALES	71	M	Ignored	-	Naive				F2/F3	-
44	7408469	POS	1a(97%)	Q309R*	H77	SAE	JALES	54	M	Inject. Drugs	-	Naive				F2/F3	-
45	1319700	POS	1b(95%)	R254K, V321I*, S335N	EU781827	CADIP	FERPO	69	F	Ignored	-	-	-	-	-	F3/F4	-
46	2297201	POS	1a(98%)	R300Q, Q309R*	H77	AMHV	SJRPR	62	M	Inhalable Drugs	-	2017-07-29	SFB + DCV + RBV	-	-	F3/F4	-
47	1164963	POS	3a(96%)	N307G, R333K, A334S	D17763	SAE	VOTUP	65	M	Parenteral	-	2017-03-30	SFB + DCV	-	-	F2/F3	-
48	5386569	POS	1a(98%)	R300Q	H77	SAE	VOTUP	53	M	Tattoo	-	Naive				F1	-
49	286014	POS	1a (97%)	V251M, R300Q, Q309R*	H77	SAE	VOTUP	46	M	Parenteral	HIV	Naive				-	-
50	30403	POS	1b (97%)	I262V	EU781827	AMHV	SJRPR	57	M	Sexual	HIV	2017-06-15	SFB + DCV + RBV	-	-	Cirrhosis	-
51	2234879	POS	1b (97%)	R254K, Q309R*, C316N*, S335N	EU781827	AMHV	SJRPR	36	M	Inject. Drugs	HIV	2017-07-15	SFB + DCV + RBV	-	-	F2/A1	-
52	115520	POS	1b (96%)	I262V, Q309R*, C316N*, S335N	EU781827	SAE	VOTUP	54	F	Parenteral	-	2017-01-31	SFB + DCV	-	-	-	-
53	1317761	POS	1b (96%)	I262V, Q309R*, C316N*, S335N	EU781827	SAE	VOTUP	34	F	Parenteral	HIV	2017-08-14	SFB + DCV	-	-	-	-
54	4111112	POS	1a (97%)	-	H77	SAE	VOTUP	46	F	Ignored	-	2005	PEGINF + RBV	-	-	-	-
55	75988	POS	1a (97%)	C335S	HQ850279	AMHV	SJRPR	60	M	Blood Transf.	-	ABD	-	-	-	F2/F3	-
56	829600	POS	1a (97%)	R270K	H77	AMHV	SJRPR	47	M	Glass Syringe	-	2008-08-30	PEGINF + RBV	2017-10-28	SFB + DCV + RBV	F3/F4	NR
57	2445009	POS	1b (97%)	A246AT, T329PT	EU781827	AMHV	SJRPR	65	F	Blood Transf.	HIV	2007-08-21	PEGINF + RBV	2017-07-06	SFB + DCV	F2	ABD
58	214835	POS	1a (96%)	R300Q	H77	AMHV	SJRPR	67	F	Surgery	-	2017-06-24	SFB + DCV	-	-	Cirrhosis	-
59	473299	POS	1a (96%)	C316Y*, Q327A, C335S	HQ850279	AMHV	SJRPR	62	F	Blood Transf.	-	2017-07-11	SFB + DCV + RBV	-	-	F3/F4	-
60	2378178	POS	1a (95%)	Q248QR, V251MV, R300Q, Q309R*	H77	SAE	VOTUP	33	F	Inject. Drugs	HIV	Naive				-	-
61	297529	POS	1b (97%)	-	EU781827	SAE	STSUL	70	F	Blood Transf.	-	2017-10-01	SFB + DCV	-	-	-	-
62	426580	POS	1a (97%)	R300Q, Q309R*	H77	AMHV	SJRPR	38	M	Inject. Drugs	HIV	2017-07-15	SFB + DCV + RBV	-	-	F2/A1	-
63	225511	POS	1a (97%)	R300K	H77	CADIP	FERPO	50	F	Ignored	-	-	-	-	-	-	-
64	76517	POS	1a (96%)	R300Q	H77	HEC	CATAN	53	F	Inject. Medication	-	2015-05-20	PEGINF + RBV	-	-	F2/A1	-
65	376563	POS	3a (98%)	N307G, A334T	D17763	HEC	CATAN	45	M	Inject. Drugs	-	-	-	-	-	-	-
66	870827	POS	1a (96%)	C335S	HQ850279	CADIP	FERPO	68	M	Ignored	-	ABD	-	-	-	-	-
67	128576	NEG				CADIP	FERPO	38	M	Sexual	-	Naive				-	-
68	673620	NEG				HEC	CATAN	28	M	Sexual	HIV	2018-01-17	SFB + DCV	-	-	F2/A1	-
69	39312	NEG				SAE	STSUL	33	M	Parenteral	-	Naive				-	-
70	571623	NEG				AMHV	SJRPR	28	M	Inject. Drugs	-	1995	-	-	ABD	F3/F4	-
71	143741	NEG				AMHV	SJRPR	48	M	Syringe	-	2016-12-23	SFB + DCV	-	-	F3/F4	-
72	266308	NEG				CADIP	FERPO	36	M	Ignored	HIV	-	-	-	-	-	-
73	213351	NEG				SAE	JALES	61	M	Blood Transf.	-	2018-04-02	SFB + DCV	-	-	-	-
74	99563	NEG				SAE	JALES	41	F	Ignored	-	Naive				-	-
75	889118	NEG				HEC	CATAN	55	M	Inject. Drugs	-	2018-06-25	INF + RBV	-	-	F2/F3	-
76	450892	NEG				SAE	STSUL	33	M	Inject. Drugs	HIV	2017-07-18	SFB + DCV	-	-	-	-
77	979684	NEG				SAE	JALES	69	F	Ignored	-	2018-02-09	SFB + DCV + RBV	-	-	-	-
78	125141	NEG				AMHV	SJRPR	38	F	Inject. Drugs	-	2017-12-05	SFB + SMV	-	-	F2/F3	-
79	126011	NEG				HEC	CATAN	50	F	Blood Transf.	-	2017-11-29	SFB + DCV + RBV	-	-	F3	-
80	1265962	NEG				AMHV	SJRPR	52	M	Acupuncture	-	2004-11-22	PEGINF + RBV	2016-10-25	SFB + DCV + RBV	Cirrhosis	NR

## Sheet: Suppl Table 2
Supplementary Table 2: Online tools for subtyping prediction.
Sequence ID	Phylogenetic Genotype	LANL	CometHCV	VIPR DATABASE	GENO2PHENO	OXFORD HCV	NCBI	HCVGLUE	GenBank accession number
	Prediction					TYPING TOOL
HCV_NS5Bgene_BR_1	1b	1b(96%)	1b(100%)	1b(96%)	1b(94.95%)	1b	1b	1b	OL752714
HCV_NS5Bgene_BR_2	3a	3a(95%)	3a(100%)	3a(95%)	3a(93.62%)	3a	3a	3a	OL752715
HCV_NS5Bgene_BR_3	1b	1b(96%)	1b(100%)	1b(96%)	1b(95.12%)	1b	1b	1b	OL752716
HCV_NS5Bgene_BR_4	1a	1a(98%)	1a(100%)	1a(98%)	1a(97.83%)	1a	1a	1a	OL752717
HCV_NS5Bgene_BR_5	1a	1a(97%)	1a(100%)	1a(97%)	1a(96.27%)	1a	1a	1a	OL752718
HCV_NS5Bgene_BR_6	3a	3a(95%)	3a(100%)	3a(95%)	3a(93.5%)	3a	3a	3a	OL752719
HCV_NS5Bgene_BR_7	1a	1a(97%)	1a(100%)	1a(97%)	1a(96.53%)	1a	1a	1a	OL752720
HCV_NS5Bgene_BR_8	1a	1a(97%)	1a(100%)	1a(97%)	1a(96.47%)	1a	1a	1a	OL752721
HCV_NS5Bgene_BR_9	1a	1a(97%)	1a(100%)	1a(96%)	1a(96.26%)	1a	1a	1a	OL752722
HCV_NS5Bgene_BR_10	1a	1a(98%)	1a(100%)	1a(98%)	1a(97.29%)	1a	1a	1a	OL752723
HCV_NS5Bgene_BR_11	1a	1a(98%)	1a(100%)	1a(97%)	1a(96.28%)	1a	1a	1a	OL752724
HCV_NS5Bgene_BR_12	1a	1a(99%)	1a(100%)	1a(98%)	1a(97.87%)	1a	1a	1a	OL752725
HCV_NS5Bgene_BR_13	1b	1b(97%)	1b(100%)	1b(97%)	1b(94.41%)	1b	1b	1b	OL752726
HCV_NS5Bgene_BR_14	1b	1b(97%)	1b(100%)	1b(96%)	1b(94.68%)	1b	1b	1b	OL752727
HCV_NS5Bgene_BR_15	3a	3a(96%)	3a(100%)	3a(97%)	3a(95.66%)	3a	3a	3a	OL752728
HCV_NS5Bgene_BR_16	3a	3a(97%)	3a(100%)	3a(96%)	3a(94.93%)	3a	3a	3a	OL752729
HCV_NS5Bgene_BR_17	3a	3a(95%)	3a(100%)	3a(95%)	3a(94.84%)	3a	3a	3a	OL752730
HCV_NS5Bgene_BR_18	1a	1a(98%)	1a(100%)	1a(98%)	1a(96.8%)	1a	1a	1a	OL752731
HCV_NS5Bgene_BR_19	3a	3a(95%)	3a(100%)	3a(96%)	3a(94.95%)	3a	3a	3a	OL752732
HCV_NS5Bgene_BR_20	1a	1a(96%)	1a(100%)	1a(97%)	1a(95.93%)	1a	1a	1a	OL752733
HCV_NS5Bgene_BR_21	1b	1b(97%)	1b(100%)	1b(96%)	1b(94.13%)	1b	1b	1b	OL752734
HCV_NS5Bgene_BR_22	1a	1a(97%)	1a(100%)	1a(97%)	1a(96.53%)	1a	1a	1a	OL752735
HCV_NS5Bgene_BR_23	1b	1b(97%)	1a(100%)	1b(97%)	1b(94.67%)	1b	1b	1b	OL752736
HCV_NS5Bgene_BR_24	1a	1a(98%)	1a(100%)	1a(98%)	1a(97.01%)	1a	1a	1a	OL752737
HCV_NS5Bgene_BR_25	1a	1a(99%)	1a(100%)	1a(98%)	1a(98.13%)	1a	1a	1a	OL752738
HCV_NS5Bgene_BR_26	1b	1b(97%)	1b(100%)	1b(97%)	1b(94.93%)	1b	1b	1b	OL752739
HCV_NS5Bgene_BR_27	1b	1b(98%)	1b(100%)	1b(97%)	1b(95.48%)	1b	1b	1b	OL752740
HCV_NS5Bgene_BR_28	1a	1a(98%)	1a(100%)	1a(97%)	1a(96.81%)	1a	1a	1a	OL752741
HCV_NS5Bgene_BR_29	1b	1b(97%)	1b(100%)	1b(96%)	1b(95.48%)	1b	1b	1b	OL752742
HCV_NS5Bgene_BR_30	3a	3a(97%)	3a(100%)	3a(96%)	3a(95.2%)	3a	3a	3a	OL752743
HCV_NS5Bgene_BR_31	1a	1a(98%)	1a(100%)	1a(97%)	1a(97.61%)	1a	1a	1a	OL752744
HCV_NS5Bgene_BR_32	1a	1a(97%)	1a(100%)	1a(97%)	1a(95.48%)	1a	1a	1a	OL752745
HCV_NS5Bgene_BR_33	1a	1a(98%)	1a(100%)	1a(97%)	1a(96.54%)	1a	1a	1a	OL752746
HCV_NS5Bgene_BR_34	1a	1a(98%)	1a(100%)	1a(98%)	1a(96.81%)	1a	1a	1a	OL752747
HCV_NS5Bgene_BR_35	1b	1b(95%)	1b(100%)	1b(96%)	1b(92.55%)	1b	1b	1b	OL752748
HCV_NS5Bgene_BR_36	1b	1b(98%)	1b(100%)	1b(98%)	1b(94.68%)	1b	1b	1b	OL752749
HCV_NS5Bgene_BR_37	1a	1a(97%)	1a(100%)	1a(96%)	1a(95.73%)	1a	1a	1a	OL752750
HCV_NS5Bgene_BR_38	3a	3a(97%)	3a(100%)	3a(96%)	3a(95.48%)	3a	3a	3a	OL752751
HCV_NS5Bgene_BR_39	3a	3a(97%)	3a(100%)	3a(97%)	3a(96.81%)	3a	3a	3a	OL752752
HCV_NS5Bgene_BR_40	2c	2c(94%)	2c(100%)	2c(92%)	2c(91.64%)	2c	2c	2c	OL752753
HCV_NS5Bgene_BR_41	1a	1a(97%)	1a(100%)	1a(96%)	1a(95.21%)	1a	1a	1a	OL752754
HCV_NS5Bgene_BR_42	3a	3a(95%)	3a(100%)	3a(95%)	3a(93.88%)	3a	3a	3a	OL752755
HCV_NS5Bgene_BR_43	2a	2a(99%)	2a(100%)	2a(98%)	2a(98.94%)	2a	2a	2a	OL752756
HCV_NS5Bgene_BR_44	1a	1a(97%)	1a(100%)	1a(96%)	1a(96.53%)	1a	1a	1a	OL752757
HCV_NS5Bgene_BR_45	1b	1b(95%)	1b(100%)	1b(96%)	1b(93.88%)	1b	1b	1b	OL752758
HCV_NS5Bgene_BR_46	1a	1a(98%)	1a(100%)	1a(98%)	1a(96.8%)	1a	1a	1a	OL752759
HCV_NS5Bgene_BR_47	3a	3a(96%)	3a(100%)	3a96%)	3a(94.68%)	3a	3a	3a	OL752760
HCV_NS5Bgene_BR_48	1a	1a(98%)	1a(100%)	1a(97%)	1a(96.28%)	1a	1a	1a	OL752761
HCV_NS5Bgene_BR_49	1a	1a(98%)	1a(100%)	1a(97%)	1a(95.67%)	1a	1a	1a	OL752762
HCV_NS5Bgene_BR_50	1b	1b(98%)	1b(100%)	1b(97%)	1b(94.12%)	1b	1b	1b	OL752763
HCV_NS5Bgene_BR_51	1b	1b(97%)	1b(100%)	1b(96%)	1b(94.12%)	1b	1b	1b	OL752764
HCV_NS5Bgene_BR_52	1b	1b(96%)	1b(100%)	1b(96%)	1b(92.26%)	1b	1b	1b	OL752765
HCV_NS5Bgene_BR_53	1b	1b(95%)	1b(100%)	1b(95%)	1b(91.64%)	1b	1b	1b	OL752766
HCV_NS5Bgene_BR_54	1a	1a(98%)	1a(100%)	1a(97%)	1a(97.52%)	1a	1a	1a	OL752767
HCV_NS5Bgene_BR_55	1a	1a(98%)	1a(100%)	1a(98%)	1a(96.28%)	1a	1a	1a	OL752768
HCV_NS5Bgene_BR_56	1a	1a(98%)	1a(100%)	1a(98%)	1a(97.21%)	1a	1a	1a	OL752769
HCV_NS5Bgene_BR_57	1b	1b(96%)	1b(100%)	1b(96%)	1b(93.19%)	1b	1b	1b	OL752770
HCV_NS5Bgene_BR_58	1a	1a(99%)	1a(100%)	1a(98%)	1a(96.59%)	1a	1a	1a	OL752771
HCV_NS5Bgene_BR_59	1a	1a(97%)	1a(100%)	1a(96%)	1a(94.41%)	1a	1a	1a	OL752772
HCV_NS5Bgene_BR_60	1a	1a(98%)	1a(100%)	1a(97%)	1a(95.67%)	1a	1a	1a	OL752773
HCV_NS5Bgene_BR_61	1b	1b(98%)	1b(100%)	1b(97%)	1b(96.59%)	1b	1b	1b	OL752774
HCV_NS5Bgene_BR_62	1a	1a(98%)	1a(100%)	1a(97%)	1a(95.05%)	1a	1a	1a	OL752775
HCV_NS5Bgene_BR_63	1a	1a(97%)	1a(100%)	1a(96%)	1a(94.41%)	1a	1a	1a	OL752776
HCV_NS5Bgene_BR_64	1a	1a(99%)	1a(100%)	1a(98%)	1a(96.46%)	1a	1a	1a	OL752777
HCV_NS5Bgene_BR_65	3a	3a(98%)	3a(300%)	3a(97%)	3a(95.89%)	3a	3a	3a	OL752778
HCV_NS5Bgene_BR_66	1a	1a(98%)	1a(100%)	1a(97%)	1a(96.28%)	1a	1a	1a	OL752779
